# Supplementary material for: Gut Microbiota Differences According to Ultra-Processed Food Consumption in a Spanish Population
Source: Nutrients. 2021 Aug 6;13(8):2710. doi: 10.3390/nu13082710 (PMC8398738; doi:10.3390/nu13082710)
Supplement: Supplementary file 1 [file nutrients-13-02710-s001.zip]

Archive with 1 entries (1 files):
- nutrients-1323414-supplementary.pdf
